# Supplementary material for: Explosive Growth of the Jorō Spider (Trichonephila clavata (L. Koch): Araneae: Araneidae) and Concurrent Decline of Native Orbweaving Spiders in Atlanta, Georgia Forests at the Forefront of the Jorō Spider’s Invasive Spread
Source: Insects. 2025 Apr 23;16(5):443. doi: 10.3390/insects16050443 (PMC12112690; doi:10.3390/insects16050443)
Supplement: Supplementary file 1 [file insects-16-00443-s001.zip]

Archive with 1 entries (1 files):
- insects-3466773-supplementary.pdf
